# Supplementary material for: Improvements in Body Composition after a Proposed Anti-Inflammatory Diet Are Modified by Employment Status in Weight-Stable Patients with Rheumatoid Arthritis, a Randomized Controlled Crossover Trial
Source: Nutrients. 2022 Mar 2;14(5):1058. doi: 10.3390/nu14051058 (PMC8912542; doi:10.3390/nu14051058)
Supplement: Supplementary file 1 [file nutrients-14-01058-s001.zip]

Archive with 1 entries (1 files):
- nutrients-1589914-supplementary.pdf
